# Supplementary material for: Rapid typing of Klebsiella pneumoniae and Pseudomonas aeruginosa by Fourier-transform Infrared spectroscopy informs infection control in veterinary settings
Source: Front Microbiol. 2024 Feb 2;15:1334268. doi: 10.3389/fmicb.2024.1334268 (PMC10869444; doi:10.3389/fmicb.2024.1334268)
Supplement: Supplementary file 1 [file Table_1.XLSX]

## Sheet: K. pneumoniae
									AMR
									Resistance mechanism >>	antibiotic efflux	antibiotic efflux	antibiotic efflux	antibiotic efflux	antibiotic efflux	antibiotic efflux	antibiotic efflux	antibiotic efflux	antibiotic efflux	antibiotic efflux	antibiotic efflux	antibiotic efflux	antibiotic efflux	antibiotic efflux	antibiotic efflux	antibiotic efflux	antibiotic efflux	antibiotic efflux	antibiotic efflux	antibiotic efflux	antibiotic efflux	antibiotic efflux	antibiotic efflux	antibiotic efflux	antibiotic inactivation	antibiotic inactivation	antibiotic inactivation	antibiotic inactivation	antibiotic inactivation	antibiotic inactivation	antibiotic inactivation	antibiotic inactivation	antibiotic inactivation	antibiotic inactivation	antibiotic inactivation	antibiotic inactivation	antibiotic inactivation	antibiotic inactivation	antibiotic inactivation	antibiotic inactivation
Isolate ID	Source	Date Collected	Sample Type	Animal species	Sample site	Isolate	MLST	eBurst	Genes >>	CRP	Escherichia coli marR mutant conferring antibiotic resistance*	Escherichia coli mdfA	Klebsiella pneumoniae KpnE	Klebsiella pneumoniae KpnF	Klebsiella pneumoniae KpnG	Klebsiella pneumoniae KpnH	Klebsiella pneumoniae acrA	acrB	acrD	adeF	baeR	cmlA6	emrR	marA*	mdtB	mdtC	mefB	msbA	oqxA	oqxB	qacH	tet(A)	tet(D)	AAC(3)-IIc	AAC(3)-IIe	AAC(3)-VIIIa	AAC(6')-Ib-cr	ANT(3'')-IIa	APH(3'')-Ib	APH(3')-Ia	APH(6)-Id	CTX-M-14	CTX-M-15	DHA-1	Escherichia coli ampH	FosA2	FosA5	FosA6	KPC-1
Not submitted for WGS = 54									0 = Not Detected
Submitted for WGS - failed = 1									1 = Detected, imperfect match (95%+ identity to the database sequence)
Submitted for WGS - Results available = 27									2 = Detected, perfect match (100% identity to the database sequence)
CLUSTER 161
K82	EH	2013-08-12	Environmental	-	Stable A8	Klebsiella pneumoniae ssp. pneumoniae	-	-
K84	EH	28/06/2013	Environmental	-	ICU Stocks	Klebsiella pneumoniae spp. pneumoniae	ST307	C4		1	1	1	1	2	1	1	1	1	1	1	1	0	1	1	1	1	0	1	2	1	0	1	0	0	1	0	2	0	1	0	1	0	2	0	1	0	0	1	0
K41	EH	2013-06-28	Environmental	-	Stable A6	Klebsiella pneumoniae ssp. pneumoniae	ST307	C4		1	1	1	1	2	1	1	1	1	1	1	1	0	1	1	1	1	0	1	2	1	0	1	0	0	1	0	2	0	1	0	1	0	2	0	1	0	0	1	0
K83	EH	2013-06-29	Environmental	-	Y-piece no. 1	Klebsiella pneumoniae ssp. pneumoniae	ST307	C4		1	1	1	1	2	1	1	0	1	1	1	1	0	1	1	1	1	0	1	2	1	0	1	0	0	1	0	2	0	1	0	1	0	2	0	1	0	0	1	0
K75	EH	27/06/2014	Clinical	Horse	Surgical Site	Klebsiella pneumoniae spp. pneumoniae	ST307	C4		1	1	1	1	2	1	1	1	1	1	1	1	0	1	1	1	1	0	1	2	1	0	1	0	0	1	0	2	0	1	0	1	0	2	0	1	0	0	1	0
CLUSTER 165
K89	SAH2	2019-07-04	Environmental	-	ICU Kennel keys/drawers preclean	Klebsiella pneumoniae spp. pneumoniae	-	-
K88	SAH2	2019-07-04	Environmental	-	ICU Air con vents - preclean	Klebsiella pneumoniae spp. pneumoniae	ST307	C4		1	1	1	1	2	1	1	1	1	1	1	1	0	1	1	1	1	0	1	2	1	0	0	0	0	0	0	0	0	1	0	1	0	2	0	1	0	0	1	0
K91	SAH2	2019-07-04	Environmental	-	ICU Kennel keys/drawers postclean	Klebsiella pneumoniae spp. pneumoniae	-	-
K92	SAH2	2019-07-04	Environmental	-	ICU Tap & sink – postclean	Klebsiella pneumoniae spp. pneumoniae	-	-
K90	SAH2	2019-07-04	Environmental	-	ICU Air con vents - postclean	Klebsiella pneumoniae spp. pneumoniae	-	-
CLUSTER 153
K58	SAP	23/07/2017	Clinical	Dog	Wound swab	Klebsiella pneumoniae ssp. pneumoniae	-	-
K70	SAP	2015-06-19	Clinical	Dog	Skin swab	Klebsiella pneumoniae ssp. pneumoniae	-	-
K67	SAP	01/08/2015	Clinical	Cat	Wound swab	Klebsiella pneumoniae spp. pneumoniae	ST Unknown, nearest ST336		Incomplete genome assembly
K69	SAP	16/07/2015	Clinical	Dog	Biopsy	Klebsiella pneumoniae spp. pneumoniae	ST336	C0		1	1	1	2	2	1	1	1	1	1	0	1	0	1	1	1	1	0	1	2	1	0	0	0	0	0	0	2	0	0	0	0	0	2	2	1	0	0	1	0
K68	SAP	25/07/2015	Clinical	Dog	Wound swab	Klebsiella pneumoniae spp. pneumoniae	-	-
K66	SAP	2015-08-06	Clinical	Cat	Biopsy	Klebsiella pneumoniae ssp. pneumoniae	-	-
K71	SAP	2015-05-27	Clinical	Dog	Urine	Klebsiella pneumoniae ssp. pneumoniae	-	-
CLUSTER 169
K47	SAH1	2019-07-29	Clinical	Dog	Abdominal fluid	Klebsiella pneumoniae ssp. pneumoniae	-	-
K48	SAH1	2019-07-29	Clinical	Dog	Blood	Klebsiella pneumoniae ssp. pneumoniae	ST54	C1		1	1	1	1	2	1	1	1	1	1	0	1	0	1	1	1	1	0	1	2	1	0	0	0	0	0	0	0	0	0	0	0	0	0	0	1	0	1	0	0
CLUSTER 167
K22	SAH1	2018-05-18	Environmental	-	ICU Keyboard	Klebsiella pneumoniae spp. pneumoniae	-	-
K14	SAH1	2018-05-18	Environmental	-	ICU Kennel	Klebsiella pneumoniae spp. pneumoniae	-	-
K19	SAH1	2018-05-18	Environmental	-	ICU Kennel	Klebsiella pneumoniae spp. pneumoniae	-	-
K16	SAH1	2018-05-18	Environmental	-	ICU Keyboard	Klebsiella pneumoniae spp. pneumoniae	-	-
K32	SAH1	2018-05-09	ENV	-	ICU Door Handle	Klebsiella pneumoniae spp. pneumoniae	ST147	C5	Incomplete genome assembly
K9	SAH1	2018-05-11	Environmental	-	ICU Keyboard	Klebsiella pneumoniae spp. pneumoniae	-	-
K20	SAH1	2018-05-18	Environmental	-	ICU Floor	Klebsiella pneumoniae spp. pneumoniae	-	-
K11	SAH1	2018-05-16	Environmental	-	ICU Keyboard	Klebsiella pneumoniae spp. pneumoniae	-	-
K8	SAH1	2018-05-11	Environmental	-	ICU Door Plate	Klebsiella pneumoniae spp. pneumoniae	-	-
K12	SAH1	2018-05-11	Faecal	Dog	ICU	Klebsiella pneumoniae spp. pneumoniae	-	-
K21	SAH1	2018-05-18	Environmental	-	ICU Telephone	Klebsiella pneumoniae spp. pneumoniae	ST147	C5		1	1	1	1	2	1	1	1	1	1	0	1	0	1	1	1	1	0	1	2	1	0	0	0	0	0	0	0	0	1	1	1	0	0	2	1	0	0	1	0
K18	SAH1	2018-05-18	Environmental	-	ICU Door Plate	Klebsiella pneumoniae spp. pneumoniae	-	-
K10	SAH1	2018-05-16	Clinical	Dog	ICU Abdominal Fluid	Klebsiella pneumoniae spp. pneumoniae	ST147	C5	Incomplete genome assembly
K13	SAH1	2018-05-18	Faecal	Dog	ICU	Klebsiella pneumoniae spp. pneumoniae	ST147	C5		1	1	1	1	2	1	1	1	1	1	0	1	0	1	1	1	1	0	1	2	1	0	0	0	0	0	0	0	0	1	1	1	0	0	2	1	0	0	1	0
K23	SAH1	2018-05-18	Environmental	-	ICU Door Plate	Klebsiella pneumoniae spp. pneumoniae	-	-
K25	SAH1	2018-05-22	Environmental	-	ICU Kennel	Klebsiella pneumoniae spp. pneumoniae	-	-
K1	SAH1	2018-05-09	Faecal	Dog	ICU	Klebsiella pneumoniae spp. pneumoniae	ST147	C5		1	1	1	1	2	1	1	1	1	1	0	1	0	1	1	1	1	0	1	2	1	0	0	0	0	0	0	0	0	1	1	1	0	0	2	1	0	0	1	0
K27	SAH1	2018-05-22	Environmental	-	ICU Floor	Klebsiella pneumoniae spp. pneumoniae	-	-
K3	SAH1	2018-05-09	Environmental	-	ICU Door Plate	Klebsiella pneumoniae spp. pneumoniae	-	-
K30	SAH1	2018-05-25	Faecal	Dog	ICU	Klebsiella pneumoniae spp. pneumoniae	ST147	C5		1	1	1	1	2	1	1	1	1	1	0	1	0	1	1	1	1	0	1	2	1	0	0	0	0	0	0	0	0	1	1	1	0	0	2	1	0	0	1	0
K15	SAH1	2018-05-18	Environmental	-	ICU Floor	Klebsiella pneumoniae spp. pneumoniae	-	-
K17	SAH1	2018-05-18	Environmental	-	ICU Telephone	Klebsiella pneumoniae spp. pneumoniae	-	-
K6	SAH1	2018-05-11	Environmental	-	ICU Kennel	Klebsiella pneumoniae spp. pneumoniae	-	-
K4	SAH1	2018-05-09	Environmental	-	ICU Telephone	Klebsiella pneumoniae spp. pneumoniae	-	-
K5	SAH1	2018-05-09	Environmental	-	ICU Floor	Klebsiella pneumoniae spp. pneumoniae	-	-
K2	SAH1	2018-05-09	Environmental	-	ICU Kennel	Klebsiella pneumoniae spp. pneumoniae	-	-
K28	SAH1	2018-05-22	Environmental	-	ICU Telephone	Klebsiella pneumoniae spp. pneumoniae	-	-
K24	SAH1	2018-05-22	Environmental	-	ICU Keyboard	Klebsiella pneumoniae spp. pneumoniae	-	-
K7	SAH1	2018-05-11	Environmental	-	ICU Floor	Klebsiella pneumoniae spp. pneumoniae	-	-
K29	SAH1	2018-05-22	Faecal	Dog	ICU	Klebsiella pneumoniae spp. pneumoniae	-	-
K60	SAH1	07/03/2017	Clinical	Dog	Urine	Klebsiella pneumoniae spp. pneumoniae	-	-
K59	SAH1	09/03/2017	Environmental	-	ICU Bandage Trolley	Klebsiella pneumoniae spp. pneumoniae	ST147	C5		1	1	1	1	2	1	1	1	1	1	0	1	0	1	1	1	1	0	1	2	1	0	0	0	0	0	0	0	0	1	1	1	0	0	2	1	0	0	1	0
K54	SAH1	2017-11-07	Clinical	Dog	Surgical site	Klebsiella pneumoniae ssp. pneumoniae	-	-
K40	SAH1	2018-01-17	Clinical	Dog	Faeces	Klebsiella pneumoniae ssp. pneumoniae	-	-
K55	SAH1	23/09/2017	Clinical	Dog	Urine	Klebsiella pneumoniae spp. pneumoniae	ST147	C5		1	1	1	1	2	1	1	1	1	1	0	1	0	1	1	1	1	0	1	2	1	0	0	0	0	0	0	0	0	1	1	1	0	0	2	1	0	0	1	0
K57	SAH1	12/09/2017	Clinical	Dog	Urine	Klebsiella pneumoniae spp. pneumoniae	-	-
K56	SAH1	14/09/2017	Clinical	Dog	Faeces	Klebsiella pneumoniae spp. pneumoniae	-	-
K53	SAH1	2018-07-23	Clinical	Dog	Surgical site	Klebsiella pneumoniae ssp. pneumoniae	ST147	C5		1	1	1	1	2	1	1	0	1	1	0	1	0	1	1	1	1	0	1	2	1	0	0	0	0	0	1	0	0	1	1	1	0	0	2	1	0	0	1	0
K33	SAH1	2017-08-14	Environmental	-	Laboratory Fridge	Klebsiella pneumoniae ssp. pneumoniae	-	-
K39	SAH1	2018-03-09	Clinical	Dog	Urine	Klebsiella pneumoniae ssp. pneumoniae	-	-
K31	SAH1	2018-05-25	Environmental	-	ICU Floor	Klebsiella pneumoniae spp. pneumoniae	-	-
K50	SAH1	2018-10-15	Environmental	-	Surgical ward tap	Klebsiella pneumoniae ssp. pneumoniae	ST147	C5		1	1	1	1	2	1	1	1	1	1	0	1	0	1	1	1	1	0	1	2	1	0	0	0	0	0	0	0	0	1	1	1	0	0	2	1	0	0	1	0
K26	SAH1	2018-05-22	Environmental	-	ICU Door Plate	Klebsiella pneumoniae spp. pneumoniae	ST147	C5		1	1	1	1	2	1	1	1	1	1	0	1	0	1	1	1	1	0	1	2	1	0	0	0	0	0	0	0	0	1	1	1	0	0	2	1	0	0	1	0
CLUSTER 168
K81	SAH1	2013-08-15	Clinical	Dog	Skin lesion	Klebsiella pneumoniae ssp. pneumoniae	-	-
K78	SAH1	10/10/2013	Clinical	Dog	Urine	Klebsiella pneumoniae spp. pneumoniae	-	-
K77	SAH1	2013-10-14	Clinical	Dog	Urine	Klebsiella pneumoniae ssp. pneumoniae	-	-
K80	SAH1	2013-08-31	Clinical	Dog	Thoracic fluid	Klebsiella pneumoniae ssp. pneumoniae	-	-
K79	SAH1	09/10/2013	Clinical	Dog	Wound swab	Klebsiella pneumoniae spp. pneumoniae	-	-
K76	SAH1	2014-01-17	Clinical	Dog	Surgical site	Klebsiella pneumoniae ssp. pneumoniae	ST11	C2		1	1	1	1	2	1	1	1	1	1	0	1	0	1	1	1	1	0	1	2	2	0	0	0	0	0	0	2	0	1	0	1	0	0	2	1	0	0	1	0
K38	SAH1	2016-07-12	Environmental	-	Reception Photocopier	Klebsiella pneumoniae ssp. pneumoniae	-	-
K36	SAH1	2016-07-18	Environmental	-	ICU Keyboard	Klebsiella pneumoniae ssp. pneumoniae	-	-
K37	SAH1	2016-07-18	Environmental	-	Student Locker	Klebsiella pneumoniae ssp. pneumoniae	-	-
K35	SAH1	2016-08-01	Environmental	-	ICU Door Handle	Klebsiella pneumoniae ssp. pneumoniae	ST11	C2		1	1	1	1	2	1	1	0	1	1	0	1	0	1	1	1	1	1	1	2	2	1	1	0	0	0	0	2	0	0	1	0	0	0	2	1	1	0	1	0
K63	SAH1	05/10/2016	Clinical	Dog	Skin swab	Klebsiella pneumoniae spp. pneumoniae	-	-
K62	SAH1	07/12/2016	Clinical	Dog	PEG Tube Site	Klebsiella pneumoniae spp. pneumoniae	ST11	C2		1	1	1	1	2	1	1	1	1	1	0	1	0	1	1	1	1	1	1	2	2	1	1	0	0	0	0	2	0	0	1	0	0	0	2	1	1	0	1	0
K64	SAH1	2016-01-26	Environmental	-	Ward shower head	Klebsiella pneumoniae ssp. pneumoniae	-	-
K44	SAH1	2016-01-07	Environmental	-	RT Anaesthetic Machine	Klebsiella pneumoniae ssp. pneumoniae	-	-
K87	SAH1	2012-06-21	Clinical	Dog	ET tube swab	Klebsiella pneumoniae ssp. pneumoniae	-	-
K52	SAH1	2018-07-30	Environmental	-	ICU Kennel	Klebsiella pneumoniae ssp. pneumoniae	ST11	C2		1	1	1	1	2	1	1	1	1	1	0	1	0	1	1	1	1	0	1	2	2	0	1	0	0	0	0	0	0	0	1	0	0	0	2	1	0	0	1	0
CLUSTER 163
K42	EH	2016-03-17	Environmental	-	Student Keyboard	Klebsiella pneumoniae ssp. pneumoniae	ST789	C3		1	1	1	1	2	1	1	1	1	1	0	1	1	1	1	1	1	1	1	2	1	1	1	0	0	1	0	0	1	1	1	0	0	0	0	1	0	0	1	0
K61	EH	2017-01-04	Clinical	Horse	Surgical site	Klebsiella pneumoniae ssp. pneumoniae	ST789	C3		1	1	1	1	2	1	1	1	1	1	0	1	0	1	1	1	1	1	1	2	1	0	1	0	0	1	0	0	0	1	1	0	0	0	0	1	0	0	1	0
K34	EH	2016-06-23	Environmental	-	Stable A10	Klebsiella pneumoniae ssp. pneumoniae	ST789	C3		1	1	1	1	2	1	1	1	1	1	0	1	1	1	1	1	1	1	1	2	1	1	1	0	0	1	0	0	1	1	1	0	0	0	0	1	0	0	1	0
K73	EH	2015-04-17	Environmental	-	Stable A3	Klebsiella pneumoniae ssp. pneumoniae	ST789	C3		1	1	1	1	2	1	1	1	1	1	0	1	1	1	1	1	1	1	1	2	1	1	1	0	0	1	0	0	1	1	1	0	0	0	0	1	0	0	1	0
[truncated: 100 more columns]

## Sheet: P. aeruginosa
									AMR
									Resistance mechanism >>	antibiotic efflux	antibiotic efflux	antibiotic efflux	antibiotic efflux	antibiotic efflux	antibiotic efflux	antibiotic efflux	antibiotic efflux	antibiotic efflux	antibiotic efflux	antibiotic efflux	antibiotic efflux	antibiotic efflux	antibiotic efflux	antibiotic efflux	antibiotic efflux	antibiotic efflux	antibiotic efflux	antibiotic efflux	antibiotic efflux	antibiotic efflux	antibiotic efflux	antibiotic efflux	antibiotic efflux	antibiotic efflux	antibiotic efflux	antibiotic efflux	antibiotic efflux	antibiotic efflux	antibiotic efflux	antibiotic efflux	antibiotic efflux	antibiotic efflux	antibiotic efflux	antibiotic efflux	antibiotic efflux	antibiotic efflux	antibiotic efflux	antibiotic efflux	antibiotic efflux
Isolate ID	Source	Date Collected	Sample Type	Animal species	Site	Isolate	MLST	eBurst	Genes >>	ArmR	MexA	MexB	MexC	MexD	MexE	MexF	MexS	MexT	MuxA	MuxB	MuxC	OpmB	OpmH	OprJ	OprM	OprN	PmpM	Pseudomonas aeruginosa CpxR	Pseudomonas aeruginosa emrE	Pseudomonas aeruginosa soxR*	TriA	TriB	TriC	Type B NfxB	adeF	bcr-1	mexG	mexH	mexI	mexJ	mexK	mexL	mexM	mexN	mexP	mexQ	mexR*	mexV	mexW
Not submitted for WGS = 25									0 = Not Detected
Submitted for WGS - failed = 9									1 = Detected, imperfect match (95%+ identity to the database sequence)
Submitted for WGS - Results available = 54									2 = Detected, perfect match (100% identity to the database sequence)
CLUSTER 170
P79	SAH1	13/07/2017	Clinical	Dog	External otitis	Pseudomonas aeruginosa
P92	SAH1	02/02/2017	Clinical	Dog	ET tube swab	Pseudomonas aeruginosa	1051	C29		1	2	1	1	1	1	2	1	1	1	1	2	1	2	1	2	2	1	2	2	2	1	2	1	1	0	1	2	1	1	1	1	1	1	1	1	1	1	1	1
CLUSTER 177
P96	SAH1	23/01/2017	Clinical	Dog	Tympanic bulla fluid	Pseudomonas aeruginosa	395	C11		0	2	1	1	1	2	2	1	1	1	2	2	1	2	1	2	2	2	2	2	2	2	1	2	1	0	2	2	1	2	2	2	2	1	1	2	1	1	1	1
P38	SAH1	2016-10-26	Environmental	-	Wards Drip Pump Holder	Pseudomonas aeruginosa	1026	C1		0	2	1	1	1	2	2	1	1	1	2	1	1	2	1	2	2	1	2	2	2	2	2	2	1	0	1	2	2	2	2	2	2	1	1	1	1	1	1	1
CLUSTER 174
P82	SAH1	21/06/2017	Clinical	Dog	Biopsy	Pseudomonas aeruginosa
P89	SAH1	07/03/2017	Clinical	Dog	Urine	Pseudomonas aeruginosa
P39	SAH1	2016-08-01	Environmental	-	Wards Keyboard	Pseudomonas aeruginosa	792	C8		2	2	1	1	1	2	2	1	1	1	2	2	1	1	1	2	2	1	2	2	2	2	1	2	1	0	2	2	2	2	2	1	2	1	1	2	1	1	1	1
P7	SAH1	2018-04-04	Environmental	-	ICU Floor		395	C11		0	2	1	1	1	2	2	1	1	1	2	2	1	2	1	2	2	2	1	2	1	2	1	2	1	1	2	2	1	2	1	2	2	1	1	2	1	1	1	1
CLUSTER 176
P36	SAH1	2018-05-22	Environmental	-	ICU Floor	Pseudomonas aeruginosa
P35	SAH1	2018-05-22	Environmental	-	ICU Door plate	Pseudomonas aeruginosa	1621	C15		0	2	1	1	1	2	2	1	1	1	1	2	2	1	1	2	1	1	2	2	2	1	1	1	1	0	1	2	1	1	1	1	1	1	1	1	1	1	1	1
P85	SAH1	12/05/2017	Clinical	Dog	Skin swab	Pseudomonas aeruginosa	2859	C7		0	2	1	2	1	2	2	1	1	1	1	2	1	2	1	2	2	2	2	2	2	2	1	2	1	0	2	2	2	2	2	1	2	1	1	1	1	1	1	1
CLUSTER 158
P86	SAH1	11/05/2017	Clinical	Cat	Frontal sinus fluid	Pseudomonas aeruginosa	17	C20		0	2	1	2	1	2	2	1	1	1	2	2	2	1	1	2	2	1	2	2	1	1	1	2	1	1	1	2	2	2	2	1	2	1	1	1	1	1	1	1
P97	SAH1	11/01/2017	Clinical	Dog	Urine	Pseudomonas aeruginosa
CLUSTER 175
P57	SAH1	24/06/2019	Clinical	Dog	Surgical site	Pseudomonas aeruginosa
P40	SAH1	2016-08-01	Environmental	-	ICU Door Handle	Pseudomonas aeruginosa	17	C20		0	2	1	2	1	2	2	1	1	1	2	2	2	1	1	2	2	1	2	2	1	1	1	2	1	0	1	2	2	2	2	1	2	1	1	1	1	1	1	1
P34	EH	2018-05-22	Environmental	-	ICU Water Bucket	Pseudomonas aeruginosa
P31	EH	2018-05-21	Faecal	Horse	ICU	Pseudomonas aeruginosa
P32	EH	2018-05-21	Environmental	-	ICU Water Bucket	Pseudomonas aeruginosa	1714	C0		0	2	1	1	1	1	1	1	1	1	1	1	1	2	1	1	1	1	2	1	1	1	1	1	1	0	1	1	1	2	1	1	1	1	1	0	1	1	1	1
P33	EH	2018-05-22	Faecal	Horse	ICU	Pseudomonas aeruginosa	1714	C0		0	2	1	1	1	1	1	1	1	1	1	1	1	2	1	1	1	1	2	1	1	1	1	1	1	0	1	1	1	2	1	1	1	1	1	0	1	1	1	1
P101	SAH1	Date?	Clinical	Dog	Wound swab	Pseudomonas aeruginosa	3246	C27		2	2	1	2	1	2	2	1	1	1	1	2	2	1	1	2	2	2	2	2	2	1	1	2	1	0	2	2	2	1	1	1	2	1	1	2	1	1	1	1
P59	SAH1	02/04/2019	Environmental	-	Treatment room table	Pseudomonas aeruginosa	362	C25		0	1	1	2	1	2	2	1	1	1	1	2	1	1	1	2	2	2	2	2	0	2	1	2	1	0	2	2	2	2	2	1	1	1	1	1	1	1	2	1
P48	SAH1	2017-12-01	Environmental	-	Dermatology Keyboard	Pseudomonas aeruginosa	244	C4		0	2	1	1	1	2	2	1	1	1	2	1	1	1	1	2	2	2	2	2	2	2	1	2	1	0	1	2	1	1	2	2	2	1	1	2	1	1	1	1
P69	SAH1	03/01/2019	Clinical	Dog	Synovial fluid	Pseudomonas aeruginosa	P2	C10		2	2	1	1	1	2	2	1	1	1	1	1	1	1	1	2	1	1	2	2	2	1	1	2	1	0	1	2	2	1	2	1	1	1	1	1	1	1	1	2
P80	SAH1	07/07/2017	Clinical	Dog	External otitis	Pseudomonas aeruginosa	3044	C2		0	2	1	1	1	2	2	1	1	1	2	1	1	2	1	2	2	2	2	2	2	2	1	2	0	0	2	2	1	1	1	2	1	1	1	1	1	1	1	1
P91	SAH1	02/02/2017	Clinical	Dog	External otitis	Pseudomonas aeruginosa	395	C11		0	2	1	1	1	2	2	1	1	1	2	2	1	2	1	2	2	2	2	2	2	2	1	2	1	0	2	2	1	2	2	2	2	1	1	2	1	1	1	1
P81	SAH1	28/06/2017	Clinical	Dog	Skin swab	Pseudomonas aeruginosa	446	C12		0	2	1	1	1	1	2	1	1	1	2	2	1	2	1	2	1	1	2	2	2	1	2	1	1	0	2	2	1	1	1	1	1	1	1	1	1	1	1	1
CLUSTER 169
P72	SAH1	15/10/2018	Environmental	-	Washing machine door (wards)	Pseudomonas aeruginosa	463	C9		0	2	1	1	1	2	2	1	1	1	2	2	1	1	1	2	1	1	2	2	2	2	1	2	1	0	1	2	2	2	1	1	1	1	1	2	1	1	1	1
P95	SAH1	23/01/2017	Clinical	Dog	External otitis	Pseudomonas aeruginosa
CLUSTER 171
P58	SAH1	04/06/2019	Clinical	Dog	Urine	Pseudomonas aeruginosa
P84	SAH1	08/06/2017	Clinical	Cat	O-tube site	Pseudomonas aeruginosa	P4	C30		2	2	1	1	1	2	1	1	1	2	1	2	1	2	1	2	1	2	2	2	2	1	2	1	1	0	1	2	1	2	1	1	2	1	1	1	1	1	1	2
CLUSTER 166
P56	SAH1	24/06/2019	Clinical	Dog	Surgical site	Pseudomonas aeruginosa	179	C23		0	2	1	2	1	2	2	1	1	2	2	2	2	1	1	2	2	2	2	2	2	2	1	2	1	0	2	2	2	1	2	1	2	1	1	1	1	1	1	1
P37	SAH1	2016-10-10	Environmental	-	Chemotherapy ICU Kennel Handle	Pseudomonas aeruginosa
P90	SAH1	17/02/2017	Clinical	Dog	Biopsy (tympanic bulla)	Pseudomonas aeruginosa	254	C22		0	2	1	2	1	2	2	1	1	1	2	1	1	1	1	2	1	2	2	2	2	1	2	2	1	0	1	2	2	2	1	2	2	1	1	2	1	1	1	1
P87	SAH1	10/04/2017	Clinical	Dog	Urine	Pseudomonas aeruginosa	17	C20		0	2	1	2	1	2	2	1	1	1	2	2	2	1	1	2	2	1	2	2	1	1	1	2	1	0	1	2	2	2	2	1	2	1	1	1	1	1	1	1
P98	SAH1	11/04/2017	Clinical	Dog	Urine	Pseudomonas aeruginosa
P55	SAH1	13/08/2019	Environmental	-	Theatre black crocs	Pseudomonas aeruginosa
P93	SAH1	13/02/2017	Clinical	Dog	Wound swab	Pseudomonas aeruginosa	17	C20		0	2	1	2	1	2	2	1	1	1	2	2	2	1	1	2	2	1	2	2	1	1	1	2	1	0	1	2	2	2	2	1	2	1	1	1	1	1	1	1
P53	SAH1	06/09/2019	Environmental	-	Anaesthesia breathing system	Pseudomonas aeruginosa
P51	SAH1	11/09/2019	Clinical	Cat	Wound swab	Pseudomonas aeruginosa
CLUSTER 161
P9	EH	2018-04-30	Faecal	Horse	ICU	Pseudomonas aeruginosa	27	C18		0	2	1	2	1	2	1	1	1	1	2	1	2	1	1	2	2	2	2	2	2	2	2	2	1	0	2	2	2	2	1	1	1	1	1	1	1	1	1	2
P10	EH	2018-05-03	Faecal	Horse	ICU	Pseudomonas aeruginosa	27	C18		0	2	1	2	1	2	1	1	1	1	2	1	2	1	1	2	2	2	2	2	2	2	2	2	1	0	2	2	2	2	1	1	1	1	1	1	1	1	1	2
P11	EH	2018-05-03	Environmental	-	ICU Window	Pseudomonas aeruginosa	27	C18		0	2	1	2	1	2	1	1	1	1	2	1	2	1	1	2	2	2	2	2	2	2	2	2	1	0	2	2	2	2	1	1	1	1	1	1	1	1	1	2
P6	EH	2018-03-23	Faecal	Horse	ICU	Pseudomonas aeruginosa	16	C21		0	2	1	2	1	2	2	1	1	2	2	1	1	2	1	2	2	2	2	2	2	1	2	2	1	0	1	2	2	2	1	2	2	1	1	1	1	1	1	1
CLUSTER 162
P19	EH	2018-05-16	Environmental	-	ICU Water Bucket	Pseudomonas aeruginosa
P30	EH	2018-05-17	Environmental	-	ICU Water Bucket	Pseudomonas aeruginosa
P18	EH	2018-05-16	Environmental	-	ICU Hay Rack	Pseudomonas aeruginosa
P28	EH	2018-05-17	Faecal	Horse	ICU	Pseudomonas aeruginosa	P3	C0		0	1	1	1	1	1	1	1	1	1	1	1	1	1	1	1	1	1	2	1	1	1	1	1	1	0	1	2	1	1	1	1	1	1	1	0	1	1	1	1
P29	EH	2018-05-17	Environmental	-	ICU Window	Pseudomonas aeruginosa	P3	C0		0	1	1	1	1	1	1	1	1	1	1	1	1	1	1	1	1	1	2	1	1	1	1	1	1	0	1	2	1	1	1	1	1	1	1	0	1	1	1	1
CLUSTER 130
P70	SAH1	30/10/2018	Clinical	Dog	Orthopedic implants	Pseudomonas aeruginosa
P74	SAH1	12/10/2018	Clinical	Dog	Synovial fluid	Pseudomonas aeruginosa
P71	SAH1	30/10/2018	Clinical	Dog	Synovial fluid	Pseudomonas aeruginosa	P1	C26		0	2	1	1	1	1	1	1	1	1	1	1	1	2	1	1	1	1	2	1	2	1	1	1	1	0	1	1	1	2	1	1	1	1	1	0	1	1	1	1
CLUSTER 154
P3	SAH1	2018-03-20	Environmental	-	ICU Floor	Pseudomonas aeruginosa
P5	SAH1	2018-03-20	Environmental	-	ICU Phone	Pseudomonas aeruginosa	2591	C14		0	2	1	1	1	1	2	1	1	1	2	1	1	1	1	2	1	2	2	2	2	1	1	2	1	0	2	2	2	1	2	2	1	1	1	1	1	1	1	1
P4	SAH1	2018-03-20	Environmental	-	ICU Phone	Pseudomonas aeruginosa
P2	SAH1	2018-03-20	Environmental	-	ICU Keyboard	Pseudomonas aeruginosa
CLUSTER 164
P17	EH	2018-05-14	Environmental	-	ICU Water Bucket	Pseudomonas aeruginosa
P1	EH	2018-03-20	Faecal	Horse	Faeces	Pseudomonas aeruginosa	3016	C6		0	2	1	1	1	1	1	1	1	1	1	1	1	1	1	1	1	1	2	1	2	1	1	1	1	0	1	1	1	2	1	1	1	1	1	0	1	1	1	1
P15	EH	2018-05-14	Environmental	-	ICU Hay rack	Pseudomonas aeruginosa
P16	EH	2018-05-14	Faecal	Horse	Faeces	Pseudomonas aeruginosa	3016	C6		0	2	1	1	1	1	1	1	1	1	1	1	1	1	1	1	1	1	2	1	2	1	1	1	1	0	1	1	1	2	1	1	1	1	1	0	1	1	1	1
CLUSTER 172
P73	SAH1	14/09/2018	Environmental	-	Surgical ward tap	Pseudomonas aeruginosa	179	C23		2	2	1	2	1	2	2	1	1	2	2	2	2	1	1	2	2	2	2	2	2	2	1	2	1	0	2	2	2	1	2	1	2	1	1	1	1	1	1	1
P104	SAH2		Environmental	-	ICU pre-clean tap & sink	Pseudomonas aeruginosa
CLUSTER 173
P43	EH	2016-06-23	Environmental	-	Stable A1	Pseudomonas aeruginosa	2644	C16		0	2	1	1	1	1	2	1	1	1	2	2	1	1	1	2	1	1	2	2	2	1	1	1	1	0	1	2	1	1	1	1	1	1	1	1	1	1	1	1
P41	EH	2017-11-13	Clinical	Horse	Wound swab	Pseudomonas aeruginosa	2644	C16		0	2	0	1	0	1	0	1	1	0	0	0	0	1	0	0	0	0	2	0	2	1	0	0	0	1	1	2	0	0	1	0	0	0	0	0	0	1	0	0
P48	EH	2016-03-17	Environmental	-	Laboratory Worktops	Pseudomonas aeruginosa	2644	C16
P22	EH	2018-05-16	Environmental	-	ICU Front Door Handle	Pseudomonas aeruginosa	2644	C16		1	2	1	1	1	1	2	1	1	1	2	2	1	1	1	2	1	1	2	2	2	1	1	1	1	0	1	2	1	1	1	1	1	1	1	1	1	1	1	1
P20	EH	2018-05-16	Faecal	Horse	ICU	Pseudomonas aeruginosa
P24	EH	2018-05-17	Faecal	Horse	ICU	Pseudomonas aeruginosa
P23	EH	2018-05-16	Environmental	-	ICU Hay Rack	Pseudomonas aeruginosa
P26	EH	2018-05-17	Environmental	-	ICU Hay Rack	Pseudomonas aeruginosa	2644	C16		0	2	1	1	1	1	2	1	1	1	2	2	1	1	1	2	1	1	2	2	2	1	1	1	1	0	1	2	1	1	1	1	1	1	1	1	1	1	1	1
P99	SAH1	07/02/2017	Environmental	-	Tea room tap	Pseudomonas aeruginosa	815	C17		0	2	1	1	1	1	2	1	1	1	2	1	1	2	1	2	1	1	2	2	2	1	2	1	1	0	2	2	1	1	2	1	2	1	1	1	1	1	1	1
P88	SAH1	17/03/2017	Clinical	Dog	Faeces	Pseudomonas aeruginosa	446	C12		0	2	1	1	1	1	2	1	1	1	2	2	1	2	1	2	1	1	2	2	2	1	2	1	1	0	2	2	1	1	1	1	1	1	1	1	1	1	1	1
P68	SAH1	16/01/2019	Environmental	-	Treatment room tap 1	Pseudomonas aeruginosa	446	C12		0	2	1	1	1	1	2	1	1	1	2	2	1	2	1	2	1	1	2	2	2	1	2	1	1	0	2	2	1	1	1	1	1	1	1	1	1	1	1	1
P44	SAH1	15/06/2018	Environmental	-	Sink tap	Pseudomonas aeruginosa
P44	SAH1	2018-06-11	Environmental	-	? Sink Tap	Pseudomonas aeruginosa	309	C13		0	1	1	1	1	1	2	1	1	1	1	2	1	1	1	2	1	2	2	2	2	1	2	1	1	0	1	2	1	1	1	1	1	1	1	1	1	1	1	1
P64	SAH1	22/01/2019	Environmental	-	Treatment room tap before cleaning	Pseudomonas aeruginosa
P65	SAH1	22/01/2019	Environmental	-	Treatment room tap after cleaning	Pseudomonas aeruginosa	446	C12		0	2	1	1	1	1	2	1	1	1	2	2	1	2	1	2	1	1	2	2	2	1	2	1	1	0	2	2	1	1	1	1	1	1	1	1	1	1	1	1
P76	SAH1	30/07/2018	Environmental	-	Treatment room	Pseudomonas aeruginosa	446	C12		0	2	1	1	1	1	2	1	1	1	2	2	1	2	1	2	1	1	2	2	2	1	2	1	1	0	2	2	1	1	1	1	1	1	1	1	1	1	1	1
CLUSTER 153
P13	EH	2018-05-09	Environmental	-	ICU Window	Pseudomonas aeruginosa	2644	C16		1	2	1	1	1	1	2	1	1	1	2	2	1	1	1	2	1	1	2	2	2	1	1	1	1	0	1	2	1	1	1	1	1	1	1	1	1	1	1	1
P12	EH	2018-05-09	Faecal	Horse	ICU	Pseudomonas aeruginosa	2644	C16		0	2	1	1	1	1	2	1	1	1	2	2	1	1	1	2	1	1	2	2	2	1	1	1	1	0	1	2	1	1	1	1	1	1	1	1	1	1	1	1
P27	EH	2018-05-17	Environmental	-	ICU Tie Ring	Pseudomonas aeruginosa	2644	C16		1	2	1	1	1	1	2	1	1	1	2	2	1	1	1	2	1	1	2	2	2	1	1	1	1	0	1	2	1	1	1	1	1	1	1	1	1	1	1	1
P21	EH	2018-05-16	Environmental	-	ICU Window	Pseudomonas aeruginosa	2644	C16		1	2	1	1	1	1	2	1	1	1	2	2	1	1	1	2	1	1	2	2	2	1	1	1	1	0	1	2	1	1	1	1	1	1	1	1	1	1	1	1
P25	EH	2018-05-17	Environmental	-	ICU Window	Pseudomonas aeruginosa
P14	EH	2018-05-09	Environmental	-	ICU Water bucket	Pseudomonas aeruginosa	2644	C16		0	2	1	1	1	1	2	1	1	1	2	2	1	1	1	2	1	1	2	2	2	1	1	1	1	0	1	2	1	1	1	1	1	1	1	1	1	1	1	1
P49	SAH1	2016-03-30	Environmental	-	Wards Shower Head	Pseudomonas aeruginosa	532	C28		0	2	1	1	1	1	2	1	1	1	2	1	1	1	1	2	1	1	2	2	2	1	2	1	1	0	1	2	1	1	1	1	1	1	1	1	1	1	1	1
P50	EH	2016-03-17	Environmental	-	ICU Stocks	Pseudomonas aeruginosa	2644	C16		1	2	1	1	1	1	2	1	1	1	2	2	1	1	1	2	1	1	2	2	2	1	1	1	1	0	1	2	1	1	1	1	1	1	1	1	1	1	1	1
CLUSTER 20
P105	SAH2	2019-07-11	Environmental	-	ICU pre-clean floor & drain	Pseudomonas aeruginosa	Unknown	Unknown	Incomplete genome assembly																																						1
P106	SAH2	2019-07-11	Environmental	-	ICU post-clean cleaning cupboard	Pseudomonas aeruginosa
P103	SAH2	2019-07-11	Environmental	-	ICU pre-clean cleaning cupboard	Pseudomonas aeruginosa
[truncated: 103 more columns]
